# Supplementary material for: Bulliform Phytolith Research in Wild and Domesticated Rice Paddy Soil in South China
Source: PLoS One. 2015 Oct 21;10(10):e0141255. doi: 10.1371/journal.pone.0141255 (PMC4619503; doi:10.1371/journal.pone.0141255)
Supplement: S1 Table — (XLSX) [file pone.0141255.s001.xlsx]

## Sheet: sheet1
S1 Table. The proportion of bulliform phytoliths with ≥9 fish-scale decorations
No.	Code	Type	Location	Longitude (°E)	Latitude(°N)	Proportion
1	DY1	Wild rice paddy	Dongxiang county, Jiangxi province	116.533	28.083	0.04
2	DY2	Wild rice paddy	Dongxiang county, Jiangxi province	116.533	28.1	0.3
3	DY3	Wild rice paddy	Dongxiang county, Jiangxi province	116.533	28.083	0.12
4	HL-BT1	Wild rice paddy	Wenchang city, Hainan province	110.681	19.787	0.2
5	HL-BT2	Wild rice paddy	Wenchang city, Hainan province	110.681	19.787	0.24
6	TS-BT4	Wild rice paddy	Wenchang city, Hainan province	110.694	19.727	0.2
7	WN-2	Wild rice paddy	Wanning city, Hainan province	110.411	18.741	0.27451
8	WN-4	Wild rice paddy	Wanning city, Hainan province	110.411	18.741	0.2
9	WN-5	Wild rice paddy	Wanning city, Hainan province	110.411	18.741	0.333333
10	WN-BT6	Wild rice paddy	Wanning city, Hainan province	110.411	18.741	0.3
11	WN-BT7	Wild rice paddy	Wanning city, Hainan province	110.411	18.741	0.14
12	WN-BT8	Wild rice paddy	Wanning city, Hainan province	110.411	18.741	0.16
13	WN-BT9	Wild rice paddy	Wanning city, Hainan province	110.411	18.741	0.28
14	DXA	Wild rice paddy	Dongxiang county, Jiangxi province	116.528	28.108	0.1
15	DXS-1	Wild rice paddy	Dongxiang county, Jiangxi province	116.509	28.104	0.08
16	DXS-2	Wild rice paddy	Dongxiang county, Jiangxi province	116.509	28.104	0.08
17	10CL-B1	Wild rice paddy	Chaling county, Hunan province	113.696	26.861	0.0833333
18	10CL-B3	Wild rice paddy	Chaling county, Hunan province	113.696	26.861	0.14
19	10CL-B4	Wild rice paddy	Chaling county, Hunan province	113.696	26.861	0.16
20	10CL-B5	Wild rice paddy	Chaling county, Hunan province	113.697	26.861
21	10CL-B6	Wild rice paddy	Chaling county, Hunan province	113.697	26.861	0.127273
22	10CL-B7	Wild rice paddy	Chaling county, Hunan province	113.696	26.862	0.14
23	10CL-B8	Wild rice paddy	Chaling county, Hunan province	113.696	26.861	0.22
24	10CL-B9	Wild rice paddy	Chaling county, Hunan province	113.697	26.861	0.04
25	10CL-B10	Wild rice paddy	Chaling county, Hunan province	113.697	26.861
26	10CL-S4	Wild rice paddy	Chaling county, Hunan province	113.696	26.861	0.26
27	ZX-2	Oryza officinalis paddy topsoil	Lingshui county, Hainan province	110.095	18.589	0.14
28	ZX-3	Edge of Oryza officinalis paddy	Lingshui county, Hainan province	110.095	18.589	0.18
29	LHT-2	Oryza granulate paddy topsoil	Sanya city, Hainan province	109.499	18.226
30	JX01	Domesticated rice paddy	Dongxiang county, Jiangxi province	116.533	28.117	0.62
31	JX02	Domesticated rice paddy	Yujiang county, Jiangxi province	116.783	28.25	0.62
32	JX03	Domesticated rice paddy	Jinxian county, Jiangxi province	116.283	28.333	0.6
33	JX04	Domesticated rice paddy	Gan county, Jiangxi province	115.133	26.15	0.56
34	JX05	Domesticated rice paddy	Gan county, Jiangxi province	115.133	26.15	0.52
35	JX06	Domesticated rice paddy	Nanchang county, Jiangxi province	115.9	28.4	0.54
36	JX07	Domesticated rice paddy	Fengcheng city, Jiangxi province	115.833	28.217	0.58
37	JX08	Domesticated rice paddy	Zhangshu city, Jiangxi province	115.517	28.083	0.64
38	JX09	Domesticated rice paddy	Xingan county, Jiangxi province	115.25	27.817	0.6
39	JX10	Domesticated rice paddy	Xiajiang county, Jiangxi province	115.117	27.583	0.68
40	JX11	Domesticated rice paddy	Jishui county, Jiangxi province	115.017	27.301	0.529412
41	JX12	Domesticated rice paddy	Ji’an county, Jiangxi province	114.867	27	0.54
42	JX13	Domesticated rice paddy	Taihe county, Jiangxi province	114.9	26.85	0.5
43	JX14	Domesticated rice paddy	Xingguo county, Jiangxi province	115.267	26.483	0.6
44	JX15	Domesticated rice paddy	Ningdu county, Jiangxi province	115.85	26.367	0.58
45	JX16	Domesticated rice paddy	Shicheng county, Jiangxi province	116.3	26.433	0.68
46	JX17	Domesticated rice paddy	Guangchang county, Jiangxi province	116.333	26.717	0.68
47	JX18	Domesticated rice paddy	Guangchang county, Jiangxi province	116.35	26.883	0.74
48	JX19	Domesticated rice paddy	Nancheng county, Jiangxi province	116.617	27.567	0.74
49	JX20	Domesticated rice paddy	Fuzhou county, Jiangxi province	116.25	28.117	0.7
50	HKML-1	Domesticated rice paddy	Haikou city, Hainan province	110.498	19.918	0.82
51	HL-OS1	Domesticated rice paddy	Wenchang city, Hainan province	110.681	19.787	0.76
52	TS-BT1	Domesticated rice paddy	Wenchang city, Hainan province	110.694	19.727	0.62
53	TS-BT2	Domesticated rice paddy	Wenchang city, Hainan province	110.694	19.727	0.6
54	TS-BT3	Domesticated rice paddy	Wenchang city, Hainan province	110.694	19.727	0.76
55	WN-BT1	Domesticated rice paddy	Wanning city, Hainan province	110.411	18.741	0.5
56	WN-BT2	Domesticated rice paddy	Wanning city, Hainan province	110.411	18.741	0.72
57	WN-BT3	Domesticated rice paddy	Wanning city, Hainan province	110.411	18.741	0.58
58	WN-BT4	Domesticated rice paddy	Wanning city, Hainan province	110.411	18.741	0.66
59	10CL	Domesticated rice paddy	Chaling county, Hunan province	113.696	26.861	0.84
60	ZX-4	natural topsoil	Lingshui county, Hainan province	110.095	18.589	0.18
61	HKML-2	Bushwood topsoil	Haikou city, Hainan province	110.498	19.918
62	10CL	Broad-leaved forest topsoil	Chaling county, Hunan province	113.696	26.861
63	HL-OS2	Edge of wild rice paddy	Wenchang city, Hainan province	110.681	19.787	0.62
64	WN-BT5	Edge of wild rice paddy	Wanning city, Hainan province	110.411	18.741	0.34
65	WN-BT10	Edge of wild rice paddy	Wanning city, Hainan province	110.411	18.741
66	DXS	Edge of wild rice paddy	Dongxiang county, Jiangxi province	116.509	28.104
67	10CL-S1	Soil around wild rice root	Chaling county, Hunan province	113.696	26.861
68	10CL-S2	Soil around wild rice root	Chaling county, Hunan province	113.696	26.861
69	10CL-S3	Soil around wild rice root	Chaling county, Hunan province	113.696	26.861
70	10CL-FB1	Natural topsoil	Chaling county, Hunan province	113.696	26.861	0.22
71	10CL-FB2	None wild rice area	Chaling county, Hunan province	113.696	26.861	0.16
